# Supplementary material for: Design, Synthesis, Antibacterial Evaluations and In Silico Studies of Novel Thiosemicarbazides and 1,3,4-Thiadiazoles
Source: Molecules. 2022 May 15;27(10):3161. doi: 10.3390/molecules27103161 (PMC9147709; doi:10.3390/molecules27103161)
Supplement: Supplementary file 1 [file molecules-27-03161-s001.zip]

Archive with 1 entries (1 files):
- molecules-1713138-supplementary.pdf
